# Supplementary material for: Revitalizing Intangible cultural heritage via derivative design: A focus on chinese woodblock printing
Source: PLoS One. 2025 Apr 17;20(4):e0318807. doi: 10.1371/journal.pone.0318807 (PMC12005565; doi:10.1371/journal.pone.0318807)
Supplement: S2 File — (CSV) [file pone.0318807.s002.csv]

Quantity	Quality	Group
2	2	1
3	1	1
1	1	1
3	3	1
0	0	1
1	1	1
1	1	1
1	2	1
1	1	1
3	2	1
0	0	1
1	1	1
1	1	1
1	1	1
2	2	1
2	2	1
1	1	1
1	1	1
1	2	1
1	2	1
3	1	1
0	0	1
0	0	1
2	1	2
2	4	2
3	1	2
2	1	2
1	2	2
4	1	2
0	1	2
2	2	2
1	1	2
1	1	2
3	1	2
1	2	2
1	3	2
1	1	2
1	2	2
1	3	2
1	1	2
2	1	2
1	1	2
2	1	2
2	2	2
4	3	2
2	2	2
